# Supplementary material for: A Cross-Sectional Study of Sex-Specific Associations of Renin and Electrolytes on the Development of Hypertension
Source: J Clin Med. 2026 Jan 13;15(2):643. doi: 10.3390/jcm15020643 (PMC12842152; doi:10.3390/jcm15020643)
Supplement: Supplementary file 1 [file jcm-15-00643-s001.zip › Table S1.xlsx]

## Sheet: Table S1
Table S1. Comparison of variables between normal and hypertension group
variable	Normal	Hypertension	P value
age (years)	50.45±8.51	54.5±8.85	< 2.2e-16
sex (M/F)	3047/3445	686/551	4.6e-08
BMI (mean±SD)	24.12±3.00	25.05±3.16	< 2.2e-16
WHR (mean±SD)	0.87±0.08	0.91±0.07	< 2.2e-16
SBP (mmHg, mean±SD)	113.20±11.85	143.64±13.30	< 2.2e-16
DBP (mmHg, mean±SD)	75.59±8.29	94.79±7.49	< 2.2e-16
Albumin (g/dL, mean±SD)	4.24±0.32	4.28±0.33	8.929e-06
BUN (mg/dL, mean±SD)	14.16±3.56	14.42±3.66	0.01958
Cr (mg/dL, mean±SD)	0.84±0.17	0.85±0.22	0.006878
Protein (g/dL, mean±SD)	7.28±0.45	7.36±0.45	1.091e-08
Smoke (-/+)	3833/2659	672/565	0.002273
Drink (-/+)	2998/3494	506/731	0.0007142
fhHTN (-/+)	5442/1050	1017/220	0.1739
eGFR (mL/min)	87.51±19.97	86.42±21.00	0.0910735
M: male, F:female, WHR: waist-hip ratio, SBP: systolic blood pressure, DBP: diastolic blood pressure, DM: diabetes, BUN: blood urea nitrogen, Cr: creatinine, fhHTN: family history of hypertension, eGFR: estimated glomerular filtration rate, SD: standard deviation
Renin and four electrolytes were compared in the Table 1.
