# Supplementary material for: A Cross-Sectional Study of Sex-Specific Associations of Renin and Electrolytes on the Development of Hypertension
Source: J Clin Med. 2026 Jan 13;15(2):643. doi: 10.3390/jcm15020643 (PMC12842152; doi:10.3390/jcm15020643)
Supplement: Supplementary file 1 [file jcm-15-00643-s001.zip › Table S2.xlsx]

## Sheet: htn.tm.re
Table 2. Result of logistic regression analysis with hypertension and covariates
	Estimate	Std. Error	z value	Pr(>|z|)
Age	0.0555306	0.00431369	12.8731	6.3778e-38
Sex	-0.357476	0.116171	-3.07716	0.00208985
BMI	0.0813557	0.0120901	6.7291	1.70719e-11
WHR	4.27541	0.540168	7.91496	2.47332e-15
Albumin	0.441619	0.147118	3.00179	0.00268398
BUN	-0.0172896	0.00966276	-1.7893	0.0735667
Creatinine	-0.482374	0.269962	-1.78683	0.0739657
Protein	0.372416	0.103977	3.58172	0.000341339
Ca	0.217481	0.0765597	2.84067	0.00450188
Na	0.0951671	0.0188175	5.05736	4.25094e-07
K	-0.121445	0.0823917	-1.474	0.140483
CL	-0.0464657	0.0173706	-2.67496	0.00747378
Renin	-0.0708198	0.0150766	-4.69732	2.63592e-06
Smoke	-0.100183	0.0995847	-1.00601	0.314412
Drink	0.225566	0.079732	2.82905	0.00466861
fhHTN	0.314906	0.0868023	3.62785	0.00028579
BMI: body mass index WHR: waist-hip ratio, Na: sodium, bmi: body mass index, Ca: calcium, CL: chloride , K: potassium, BUN: blood urea nitrogen, fhHTN: family history of hypertension, Std. Error: standard error
