# Supplementary material for: A Cross-Sectional Study of Sex-Specific Associations of Renin and Electrolytes on the Development of Hypertension
Source: J Clin Med. 2026 Jan 13;15(2):643. doi: 10.3390/jcm15020643 (PMC12842152; doi:10.3390/jcm15020643)
Supplement: Supplementary file 1 [file jcm-15-00643-s001.zip › Table S3.xlsx]

## Sheet: htn.tm.re
Table 3. Result of multiple linear regression analysis with systolic blood pressure and covariates
Variables	Estimate	Std. Error	t value	Pr(>|t|)
Age	0.601839	0.0226229	26.6031	2.90069e-149
Sex	-3.22163	0.615664	-5.23277	1.71387e-07
BMI	0.572702	0.0636408	8.99897	2.82872e-19
WHR	36.2365	2.77792	13.0444	1.74266e-38
Albumin	1.19347	0.767513	1.55498	0.119991
BUN	-0.109907	0.0502659	-2.18652	0.0288079
Creatinine	-3.90878	1.31033	-2.98304	0.0028629
Protein	2.95204	0.530927	5.56016	2.78529e-08
Ca	1.12638	0.397178	2.83595	0.00458088
Na	0.402972	0.0939729	4.28818	1.8234e-05
K	-1.21319	0.428645	-2.8303	0.00466248
CL	-0.329529	0.0888948	-3.70696	0.000211234
renin	-0.619305	0.0675551	-9.1674	6.11513e-20
smoke	-0.877593	0.545702	-1.60819	0.107834
drink	0.498085	0.400246	1.24445	0.213373
fhHTN	2.46292	0.457017	5.38912	7.28979e-08
WHR: waist-hip ratio, Na: sodium, BMI: body mass index, Ca: calcium, CL: chloride , K: potassium, BUN: blood urea nitrogen, fhHTN: family history of hypertension
