# Supplementary material for: A Cross-Sectional Study of Sex-Specific Associations of Renin and Electrolytes on the Development of Hypertension
Source: J Clin Med. 2026 Jan 13;15(2):643. doi: 10.3390/jcm15020643 (PMC12842152; doi:10.3390/jcm15020643)
Supplement: Supplementary file 1 [file jcm-15-00643-s001.zip › Table S4.xlsx]

## Sheet: dbp.tm
Table 4. Multiple linear regression analysis of distolic blood pressure and covariates
Variables	Estimate	Std. Error	t value	Pr(>|t|)
Age	0.211649	0.0150868	14.0287	3.62156e-44
Sex	-3.00047	0.410577	-7.30795	2.98426e-13
BMI	0.508107	0.0424411	11.9721	9.69831e-33
WHR	27.4435	1.85255	14.8138	5.5951e-49
Albumin	2.70783	0.511843	5.29036	1.2543e-07
BUN	-0.102448	0.0335215	-3.05619	0.00224935
Creatinine	-0.906719	0.873841	-1.03762	0.299477
Protein	1.50012	0.354067	4.23683	2.29335e-05
Ca	0.307718	0.264872	1.16176	0.245368
Na	0.394243	0.0626691	6.29087	3.32917e-10
K	-0.138406	0.285857	-0.484181	0.628271
CL	-0.23816	0.0592826	-4.01737	5.94104e-05
Renin	-0.291463	0.0450515	-6.46955	1.04296e-10
Smoke	-0.67576	0.36392	-1.85689	0.0633649
Drink	0.94458	0.266918	3.53884	0.000404257
fhHTN	1.33235	0.304777	4.37155	1.24987e-05
WHR: waist-hip ratio, Na: sodium, BMI: body mass index, Ca: calcium, CL: chloride fhHTN: family history of hypertension, K: potassium, BUN: blood urea nitrogen, fhHTN: family history of hypertension
