# Supplementary material for: A Cross-Sectional Study of Sex-Specific Associations of Renin and Electrolytes on the Development of Hypertension
Source: J Clin Med. 2026 Jan 13;15(2):643. doi: 10.3390/jcm15020643 (PMC12842152; doi:10.3390/jcm15020643)
Supplement: Supplementary file 1 [file jcm-15-00643-s001.zip › Table S6.xlsx]

## Sheet: HTN.inter.total.re
Target variable	variables	Estimate	Std. Error	z value	Pr(>|z|)
Age	age	0.0272999	0.0119635	2.28194	0.022493	bmi: body mass index, whr: waist-hip rateio, BUN: blood urea nitrogen,
	sex	-1.44687	0.447537	-3.23297	0.00122509	Ca: calcium, Na: sodium, K: potassium, CL:chloride, fhHTN: family history of hypertension
	bmi	0.0815062	0.0121141	6.72823	1.71745e-11
	whr	4.04487	0.54977	7.35737	1.87563e-13
	albumin	0.398772	0.147986	2.69467	0.00704584
	BUN	-0.0185856	0.00968991	-1.91803	0.0551067
	creatinine	-0.509956	0.270581	-1.88467	0.0594743
	protein	0.371565	0.103855	3.57773	0.000346587
	Ca	0.20892	0.0766542	2.72549	0.00642065
	Na	0.0883551	0.0189976	4.65084	3.30582e-06
	K	-0.120998	0.082323	-1.4698	0.141616
	CL	-0.0462699	0.0173688	-2.66396	0.0077226
	renin	-0.0690528	0.0150789	-4.57944	4.66224e-06
	smoke	-0.11083	0.0993095	-1.11601	0.264418
	drink	0.240397	0.0803746	2.99096	0.00278105
	fhHTN	0.317312	0.0868752	3.6525	0.000259697
	age:sex	0.0198318	0.00785665	2.5242	0.0115961
BMI	age	0.055503	0.00434193	12.783	2.0398e-37
	sex	-0.387065	0.543945	-0.711589	0.47672
	bmi	0.0794897	0.0356259	2.23123	0.0256658
	whr	4.27774	0.541775	7.89578	2.88496e-15
	albumin	0.441794	0.147149	3.00236	0.00267897
	BUN	-0.0172843	0.00966286	-1.78874	0.0736572
	creatinine	-0.48105	0.270986	-1.77519	0.075867
	protein	0.372388	0.103977	3.58145	0.00034169
	Ca	0.217644	0.0766148	2.84076	0.00450058
	Na	0.095177	0.0188184	5.05765	4.24464e-07
	K	-0.121719	0.0825404	-1.47466	0.140303
	CL	-0.0464614	0.0173705	-2.67472	0.00747907
	renin	-0.0708416	0.0150814	-4.69729	2.63634e-06
	smoke	-0.10026	0.0995928	-1.0067	0.314078
	drink	0.225535	0.0797333	2.82862	0.0046749
	fhHTN	0.314961	0.0868079	3.62825	0.000285344
	sex:bmi	0.00120143	0.0215768	0.0556815	0.955596
WHR	age	0.0555548	0.00431553	12.8732	6.36832e-38
	sex	1.01199	0.886818	1.14115	0.253808
	bmi	0.079339	0.012151	6.52942	6.60236e-11
	whr	6.79854	1.70968	3.97649	6.99386e-05
	albumin	0.457366	0.147591	3.09889	0.0019425
	BUN	-0.0168859	0.00967184	-1.74588	0.0808314
	creatinine	-0.466962	0.270087	-1.72893	0.0838208
	protein	0.373309	0.104072	3.58703	0.000334461
	Ca	0.217054	0.0765973	2.83371	0.00460116
	Na	0.0968447	0.0188491	5.1379	2.77818e-07
	K	-0.118098	0.0823935	-1.43334	0.151761
	CL	-0.0467021	0.0173819	-2.68682	0.00721363
	renin	-0.0724002	0.0151189	-4.78873	1.67843e-06
	smoke	-0.102767	0.0998798	-1.02891	0.303522
	drink	0.221455	0.0797435	2.77709	0.00548474
	fhHTN	0.314357	0.0867989	3.62167	0.000292712
	sex:whr	-1.51684	0.973677	-1.55785	0.119268
Sodium	age	0.053432	0.00436116	12.2518	1.64325e-34
	sex	-15.3748	4.68144	-3.28421	0.00102269
	bmi	0.0811386	0.0121117	6.69921	2.09545e-11
	whr	4.28117	0.540626	7.91891	2.396e-15
	albumin	0.462233	0.147054	3.1433	0.00167055
	BUN	-0.0176891	0.0096611	-1.83096	0.067107
	creatinine	-0.428393	0.269585	-1.58908	0.112041
	protein	0.364992	0.103894	3.51313	0.000442862
	Ca	0.21449	0.0765421	2.80225	0.00507472
	Na	-0.0578967	0.0509303	-1.13678	0.25563
	K	-0.116553	0.0827451	-1.40857	0.158961
	CL	-0.0456316	0.0173927	-2.62361	0.00870024
	renin	-0.0712652	0.0150806	-4.72561	2.29429e-06
	smoke	-0.104258	0.0994879	-1.04795	0.294664
	drink	0.225398	0.0799084	2.82071	0.00479182
	fhHTN	0.311483	0.0868946	3.58461	0.000337583
	sex:Na	0.105202	0.0327804	3.20931	0.00133054
Renin	age	0.0548913	0.0043208	12.704	5.62104e-37
	sex	-0.0143449	0.134271	-0.106835	0.91492
	bmi	0.0821154	0.0121123	6.7795	1.20595e-11
	whr	4.14068	0.542146	7.63758	2.21349e-14
	albumin	0.459422	0.147546	3.11375	0.00184728
	BUN	-0.0166731	0.00967442	-1.72342	0.0848125
	creatinine	-0.515168	0.270201	-1.90661	0.0565715
	protein	0.366186	0.104272	3.51183	0.000445038
	Ca	0.210846	0.0766922	2.74924	0.00597328
	Na	0.0932098	0.0188223	4.95209	7.34202e-07
	K	-0.110695	0.0822066	-1.34655	0.178125
	CL	-0.0469616	0.0174078	-2.69773	0.00698141
	renin	0.149381	0.0457874	3.26249	0.0011044
	smoke	-0.117596	0.0995438	-1.18135	0.237463
	drink	0.228119	0.0800722	2.84892	0.00438683
	fhHTN	0.307704	0.0869167	3.54022	0.000399798
	sex:renin	-0.179205	0.0369705	-4.84723	1.25194e-06
Alcohol consumption	age	0.0550902	0.00432115	12.749	3.15842e-37
	sex	-0.0712229	0.149938	-0.475017	0.634775
	bmi	0.0815309	0.0121032	6.73632	1.62445e-11
	whr	4.21794	0.541244	7.79305	6.54096e-15
	albumin	0.439167	0.147241	2.98263	0.0028578
	BUN	-0.0166268	0.00967183	-1.71909	0.0855971
	creatinine	-0.469916	0.270161	-1.73939	0.0819655
	protein	0.364947	0.104025	3.50825	0.000451058
	Ca	0.21328	0.0766029	2.78423	0.00536544
	Na	0.0938865	0.0188273	4.98671	6.14147e-07
	K	-0.118451	0.0826365	-1.4334	0.151744
	CL	-0.0456799	0.0173833	-2.6278	0.0085939
	renin	-0.0712534	0.0150866	-4.72294	2.32454e-06
	smoke	-0.128295	0.100806	-1.27269	0.203129
	drink	1.03506	0.270527	3.82608	0.000130198
	fhHTN	0.3077	0.0869155	3.54022	0.000399793
	sex:drink	-0.521258	0.164947	-3.16016	0.00157681
