# Supplementary material for: A Cross-Sectional Study of Sex-Specific Associations of Renin and Electrolytes on the Development of Hypertension
Source: J Clin Med. 2026 Jan 13;15(2):643. doi: 10.3390/jcm15020643 (PMC12842152; doi:10.3390/jcm15020643)
Supplement: Supplementary file 1 [file jcm-15-00643-s001.zip › Table S7.xlsx]

## Sheet: SBP.inter.total.re
Target variable	Covariates	Estimate	Std. Error	t value	Pr(>|t|)	bmi: body mass index, whr: waist-hip rateio, BUN: blood urea nitrogen,
Age	age	0.428085	0.0650835	6.57747	5.09745e-11	Ca: calcium, Na: sodium, K: potassium, CL:chloride, fhHTN: family history of hypertension
	sex	-9.36008	2.24216	-4.17458	3.01822e-05
	bmi	0.571134	0.0636139	8.97813	3.41247e-19
	whr	34.809	2.82154	12.3369	1.21504e-34
	albumin	0.928177	0.772798	1.20106	0.229765
	BUN	-0.118603	0.0503355	-2.35625	0.0184854
	creatinine	-4.05038	1.31067	-3.0903	0.00200666
	protein	2.95073	0.530683	5.56024	2.78404e-08
	Ca	1.08065	0.39732	2.71984	0.00654601
	Na	0.363621	0.0949411	3.82997	0.000129177
	K	-1.21822	0.428452	-2.84332	0.00447639
	CL	-0.326943	0.0888585	-3.67936	0.000235412
	renin	-0.609529	0.0676113	-9.0152	2.44353e-19
	smoke	-0.94638	0.545985	-1.73334	0.0830746
	drink	0.581813	0.401141	1.45039	0.146989
	fhHTN	2.48085	0.45685	5.43034	5.79596e-08
	age:sex	0.11695	0.0410773	2.84707	0.00442402
BMI	age	0.59896	0.0227701	26.3046	4.09037e-146
	sex	-6.24694	2.78935	-2.23957	0.0251472
	bmi	0.372717	0.190767	1.95379	0.0507627
	whr	36.3856	2.78111	13.0831	1.06051e-38
	albumin	1.22605	0.76806	1.59629	0.110465
	BUN	-0.109689	0.0502655	-2.1822	0.0291247
	creatinine	-3.79445	1.31434	-2.88696	0.0039006
	protein	2.95218	0.530919	5.5605	2.77993e-08
	Ca	1.14673	0.397593	2.88417	0.00393536
	Na	0.403089	0.0939715	4.28948	1.81275e-05
	K	-1.23883	0.429258	-2.88598	0.00391276
	CL	-0.32824	0.088901	-3.6922	0.000223857
	renin	-0.621422	0.0675809	-9.19523	4.7356e-20
	smoke	-0.88967	0.545802	-1.63002	0.103137
	drink	0.495175	0.400249	1.23717	0.216063
	fhHTN	2.46953	0.457048	5.40322	6.74089e-08
	sex:bmi	0.125827	0.113151	1.11202	0.266164
WHR	age	0.6022	0.0226232	26.6186	1.98962e-149
	sex	2.78402	4.48574	0.620637	0.534857
	bmi	0.563729	0.0639827	8.81064	1.51839e-18
	whr	47.8964	9.06287	5.28491	1.29211e-07
	albumin	1.26415	0.769252	1.64336	0.10035
	BUN	-0.108109	0.0502808	-2.15011	0.0315773
	creatinine	-3.84664	1.31107	-2.93397	0.00335641
	protein	2.95179	0.530899	5.55998	2.78821e-08
	Ca	1.11863	0.397198	2.81632	0.00487013
	Na	0.410849	0.0941484	4.36385	1.29458e-05
	K	-1.19429	0.428851	-2.78485	0.0053683
	CL	-0.331185	0.0888985	-3.72543	0.000196376
	renin	-0.625955	0.0677305	-9.24186	3.08051e-20
	smoke	-0.89037	0.545754	-1.63145	0.102837
	drink	0.478824	0.400478	1.19563	0.231878
	fhHTN	2.45477	0.457032	5.37111	8.05345e-08
	sex:whr	-6.79477	5.02713	-1.35162	0.176537
Protein	age	0.600879	0.0227046	26.465	8.38648e-148
	sex	-6.03234	5.63573	-1.07038	0.284484
	bmi	0.573293	0.0636548	9.00628	2.64829e-19
	whr	36.2757	2.77916	13.0528	1.56619e-38
	albumin	1.23385	0.771757	1.59875	0.109917
	BUN	-0.110393	0.0502776	-2.19567	0.0281452
	creatinine	-3.85326	1.31506	-2.9301	0.00339843
	protein	2.35806	1.29747	1.81744	0.0691893
	Ca	1.12424	0.39722	2.83028	0.00466283
	Na	0.403939	0.0939972	4.29735	1.74975e-05
	K	-1.22142	0.42898	-2.84727	0.00442125
	CL	-0.328994	0.0889056	-3.70048	0.000216688
	renin	-0.618724	0.0675683	-9.15702	6.72615e-20
	smoke	-0.889177	0.546216	-1.62788	0.103591
	drink	0.500417	0.400293	1.25013	0.211291
	fhHTN	2.46171	0.457045	5.38615	7.41077e-08
	sex:protein	0.386409	0.770145	0.501735	0.615868
Sodium	age	0.594473	0.0228811	25.9809	9.83463e-143
	sex	-52.2973	23.0745	-2.26646	0.0234509
	bmi	0.573128	0.0636266	9.00768	2.61504e-19
	whr	36.1624	2.77751	13.0197	2.39234e-38
	albumin	1.28594	0.768568	1.67316	0.0943356
	BUN	-0.110959	0.0502568	-2.20784	0.0272851
	creatinine	-3.73651	1.31253	-2.8468	0.00442783
	protein	2.92295	0.530982	5.5048	3.8146e-08
	Ca	1.10901	0.397171	2.79228	0.00524676
	Na	-0.128704	0.266973	-0.482086	0.629759
	K	-1.20195	0.42858	-2.80449	0.00505229
	CL	-0.325308	0.0888966	-3.6594	0.000254499
	renin	-0.620565	0.0675423	-9.1878	5.0707e-20
	smoke	-0.899963	0.545678	-1.64926	0.099136
	drink	0.491067	0.400168	1.22715	0.219803
	fhHTN	2.45669	0.456921	5.37661	7.81263e-08
	sex:Na	0.344244	0.161799	2.1276	0.0334021
Renin	age	0.599895	0.0226057	26.5373	1.44675e-148
	sex	-1.95955	0.690362	-2.83845	0.00454522
	bmi	0.578161	0.0635926	9.09164	1.22201e-19
	whr	35.5134	2.78099	12.77	5.69909e-37
	albumin	1.24752	0.766875	1.62676	0.103828
	BUN	-0.109096	0.0502168	-2.1725	0.0298482
	creatinine	-4.07143	1.30967	-3.10875	0.00188563
	protein	2.91758	0.530474	5.49996	3.9205e-08
	Ca	1.1226	0.396788	2.82921	0.0046783
	Na	0.393661	0.0939089	4.19195	2.7966e-05
	K	-1.17491	0.428329	-2.743	0.00610219
	CL	-0.325669	0.0888125	-3.66693	0.000247136
	renin	0.13954	0.200234	0.696882	0.485898
	smoke	-0.963945	0.545587	-1.7668	0.0773006
	drink	0.49505	0.399853	1.23808	0.215724
	fhHTN	2.43054	0.456638	5.3227	1.05119e-07
	sex:renin	-0.549331	0.136469	-4.02531	5.7444e-05
Alcohol consumption	age	0.598157	0.0226107	26.4546	1.08094e-147
	sex	-1.24146	0.759786	-1.63396	0.102309
	bmi	0.574542	0.0635652	9.03863	1.97714e-19
	whr	35.7886	2.7764	12.8903	1.24661e-37
	albumin	1.1721	0.7666	1.52896	0.126316
	BUN	-0.104702	0.0502188	-2.08491	0.0371104
	creatinine	-3.87859	1.30877	-2.96355	0.00305047
	protein	2.90253	0.530402	5.47231	4.5815e-08
	Ca	1.09756	0.396751	2.76638	0.00568178
	Na	0.397753	0.0938666	4.23743	2.28723e-05
	K	-1.20672	0.428129	-2.8186	0.00483567
	CL	-0.323442	0.0887979	-3.64245	0.000271832
	renin	-0.623099	0.0674789	-9.234	3.31264e-20
	smoke	-1.06851	0.546737	-1.95434	0.0506975
	drink	6.16626	1.3385	4.60684	4.15394e-06
	fhHTN	2.41595	0.456586	5.29133	1.24772e-07
	sex:drink	-3.54924	0.799876	-4.43724	9.23841e-06
fhHTN	age	0.60182	0.0226241	26.6008	3.07513e-149
	sex	-3.27544	0.629014	-5.20726	1.96604e-07
	bmi	0.57306	0.06365	9.00331	2.7203e-19
	whr	36.2623	2.77876	13.0498	1.62677e-38
	albumin	1.20397	0.767965	1.56774	0.116982
	BUN	-0.109861	0.0502687	-2.18547	0.0288845
	creatinine	-3.90428	1.31045	-2.97935	0.00289763
	protein	2.94915	0.531001	5.55395	2.88574e-08
	Ca	1.12911	0.397253	2.84231	0.00449062
	Na	0.403459	0.0939851	4.2928	1.78596e-05
	K	-1.21177	0.428682	-2.82674	0.00471452
	CL	-0.329592	0.0888997	-3.70746	0.00021082
	renin	-0.619253	0.0675589	-9.16612	6.18782e-20
	smoke	-0.873236	0.545831	-1.59983	0.109677
	drink	0.499845	0.40029	1.24871	0.21181
	fhHTN	1.87487	1.47932	1.26739	0.205054
	sex:fhHTN	0.38042	0.910188	0.417957	0.67599
