# Supplementary material for: A Cross-Sectional Study of Sex-Specific Associations of Renin and Electrolytes on the Development of Hypertension
Source: J Clin Med. 2026 Jan 13;15(2):643. doi: 10.3390/jcm15020643 (PMC12842152; doi:10.3390/jcm15020643)
Supplement: Supplementary file 1 [file jcm-15-00643-s001.zip › Table S8.xlsx]

## Sheet: DBP.inter.total.re
Target_variable	Co-variate	Estimate	Std. Error	t value	Pr(>|t|)	bmi: body mass index, whr: waist-hip rateio, BUN: blood urea nitrogen,
Age	age	0.0961174	0.0434033	2.21452	0.0268223	Ca: calcium, Na: sodium, K: potassium, CL:chloride, fhHTN: family history of hypertension
	sex	-7.08201	1.49527	-4.73628	2.21565e-06
	bmi	0.507065	0.0424233	11.9525	1.22207e-32
	whr	26.4944	1.88165	14.0804	1.7775e-44
	albumin	2.53144	0.515369	4.91189	9.20588e-07
	BUN	-0.10823	0.0335681	-3.2242	0.0012685
	creatinine	-1.00087	0.874071	-1.14506	0.252218
	protein	1.49925	0.353905	4.23629	2.29882e-05
	Ca	0.277311	0.264967	1.04659	0.295323
	Na	0.368078	0.063315	5.81344	6.36406e-09
	K	-0.141751	0.285729	-0.496103	0.619836
	CL	-0.23644	0.0592586	-3.98997	6.66922e-05
	renin	-0.284963	0.0450891	-6.32	2.76111e-10
	smoke	-0.721498	0.36411	-1.98153	0.0475668
	drink	1.00025	0.267516	3.73904	0.000186063
	fhHTN	1.34427	0.304667	4.41227	1.03682e-05
	age:sex	0.0777615	0.0273939	2.83864	0.00454241
BMI	age	0.211492	0.0151863	13.9265	1.46883e-43
	sex	-3.16536	1.86032	-1.70151	0.088887
	bmi	0.497208	0.12723	3.90796	9.38768e-05
	whr	27.4516	1.85483	14.8001	6.83227e-49
	albumin	2.70961	0.512248	5.28964	1.25926e-07
	BUN	-0.102436	0.033524	-3.05562	0.00225365
	creatinine	-0.900487	0.876583	-1.02727	0.304326
	protein	1.50013	0.35409	4.23658	2.29592e-05
	Ca	0.308827	0.26517	1.16464	0.244201
	Na	0.394249	0.0626731	6.29056	3.33575e-10
	K	-0.139804	0.286289	-0.488332	0.625329
	CL	-0.23809	0.0592915	-4.01559	5.98609e-05
	renin	-0.291578	0.0450723	-6.46913	1.04588e-10
	smoke	-0.676418	0.364016	-1.85821	0.0631771
	drink	0.944422	0.266941	3.53794	0.000405631
	fhHTN	1.33271	0.304823	4.37208	1.24684e-05
	sex:bmi	0.0068579	0.075465	0.0908752	0.927594
WHR	age	0.211864	0.0150874	14.0424	2.99795e-44
	sex	0.590682	2.99154	0.197451	0.84348
	bmi	0.502742	0.0426701	11.7821	9.03399e-32
	whr	34.4157	6.04403	5.69416	1.2853e-08
	albumin	2.7501	0.513014	5.36067	8.53141e-08
	BUN	-0.101373	0.0335323	-3.02316	0.00250975
	creatinine	-0.86956	0.874352	-0.994519	0.320001
	protein	1.49997	0.354056	4.23653	2.29644e-05
	Ca	0.303089	0.264891	1.1442	0.252576
	Na	0.398953	0.0627876	6.35402	2.21681e-10
	K	-0.127099	0.286001	-0.444402	0.656764
	CL	-0.23915	0.0592864	-4.03381	5.54093e-05
	renin	-0.295439	0.0451695	-6.54069	6.51429e-11
	smoke	-0.6834	0.363964	-1.87766	0.0604655
	drink	0.933063	0.267079	3.49358	0.00047926
	fhHTN	1.32748	0.304795	4.35532	1.3459e-05
	sex:whr	-4.06302	3.3526	-1.2119	0.225587
Albumin	age	0.21065	0.0152184	13.8418	4.65729e-43
	sex	-4.59008	3.19542	-1.43646	0.150913
	bmi	0.508776	0.042464	11.9813	8.69163e-33
	whr	27.4727	1.85356	14.8216	5.00388e-49
	albumin	2.17828	1.17323	1.85666	0.0633975
	BUN	-0.102464	0.0335232	-3.05651	0.00224695
	creatinine	-0.860813	0.878662	-0.979687	0.327272
	protein	1.49576	0.354191	4.22302	2.43816e-05
	Ca	0.306789	0.264891	1.15817	0.246831
	Na	0.395379	0.062713	6.30458	3.04894e-10
	K	-0.140681	0.285907	-0.492053	0.622696
	CL	-0.237066	0.0593256	-3.99601	6.50188e-05
	renin	-0.291521	0.0450538	-6.4705	1.03646e-10
	smoke	-0.676568	0.363941	-1.859	0.0630647
	drink	0.942732	0.266956	3.53141	0.000415769
	fhHTN	1.33297	0.304795	4.37333	1.23973e-05
	sex:albumin	0.37775	0.753054	0.501624	0.615946
Sodium	age	0.205936	0.0152575	13.4973	4.73087e-41
	sex	-41.0627	15.3864	-2.66876	0.00762907
	bmi	0.508438	0.0424272	11.9838	8.44332e-33
	whr	27.386	1.85208	14.7866	8.29751e-49
	albumin	2.77955	0.512493	5.42359	6.01851e-08
	BUN	-0.103264	0.033512	-3.0814	0.00206757
	creatinine	-0.773112	0.875218	-0.883336	0.377082
	protein	1.47756	0.354067	4.17311	3.03775e-05
	Ca	0.29425	0.26484	1.11105	0.266582
	Na	-0.0181151	0.178022	-0.101758	0.918951
	K	-0.129683	0.285784	-0.45378	0.65
	CL	-0.234886	0.0592777	-3.96247	7.48468e-05
	renin	-0.29244	0.0450383	-6.49315	8.92703e-11
	smoke	-0.69311	0.363867	-1.90484	0.0568375
	drink	0.939137	0.266839	3.5195	0.00043486
	fhHTN	1.32752	0.304682	4.35706	1.33531e-05
	sex:Na	0.266989	0.10789	2.47464	0.0133586
Chloride	age	0.210141	0.015102	13.9148	1.72328e-43
	sex	-23.4506	10.07	-2.32877	0.019897
	bmi	0.509338	0.0424368	12.0023	6.78051e-33
	whr	27.3516	1.85273	14.7629	1.16891e-48
	albumin	2.75001	0.512159	5.36944	8.12841e-08
	BUN	-0.101825	0.0335161	-3.03808	0.00238887
	creatinine	-0.858218	0.873989	-0.981955	0.326153
	protein	1.49669	0.353999	4.22795	2.3855e-05
	Ca	0.269558	0.265483	1.01535	0.30997
	Na	0.394473	0.0626565	6.29581	3.22545e-10
	K	-0.128998	0.285837	-0.451298	0.651787
	CL	-0.539534	0.159685	-3.37874	0.000731795
	renin	-0.294075	0.0450607	-6.5262	7.1727e-11
	smoke	-0.653603	0.36401	-1.79556	0.0726029
	drink	0.931419	0.266942	3.48921	0.000487154
	fhHTN	1.32672	0.304728	4.35379	1.35535e-05
	sex:CL	0.19857	0.0976979	2.0325	0.0421377
Renin	age	0.210605	0.015081	13.9649	8.68841e-44
	sex	-2.32274	0.460562	-5.04328	4.6805e-07
	bmi	0.511039	0.0424246	12.0458	4.0416e-33
	whr	27.0552	1.85529	14.5827	1.54695e-47
	albumin	2.73686	0.511606	5.34954	9.07089e-08
	BUN	-0.102013	0.0335012	-3.04505	0.00233428
	creatinine	-0.99406	0.873719	-1.13773	0.255267
	protein	1.48162	0.353895	4.1866	2.86316e-05
	Ca	0.305689	0.26471	1.15481	0.248204
	Na	0.389243	0.0626495	6.21302	5.46738e-10
	K	-0.117845	0.285752	-0.412405	0.680054
	CL	-0.236087	0.0592496	-3.98462	6.82106e-05
	renin	0.116035	0.133583	0.868639	0.385072
	smoke	-0.722131	0.363978	-1.984	0.0472916
	drink	0.942951	0.266754	3.5349	0.000410317
	fhHTN	1.31497	0.304637	4.3165	1.60506e-05
	sex:renin	-0.29499	0.0910428	-3.24012	0.00119986
Alcohol consumption	age	0.209499	0.0150832	13.8895	2.43327e-43
	sex	-1.84399	0.50684	-3.6382	0.00027634
	bmi	0.509182	0.0424033	12.0081	6.32847e-33
	whr	27.1819	1.85209	14.6764	4.05563e-48
	albumin	2.69535	0.511386	5.27068	1.39603e-07
	BUN	-0.0994081	0.0335001	-2.9674	0.00301256
	creatinine	-0.889084	0.873055	-1.01836	0.308539
	protein	1.4712	0.353822	4.15803	3.24482e-05
	Ca	0.29089	0.264666	1.09908	0.271766
	Na	0.391195	0.0626168	6.24744	4.39377e-10
	K	-0.134628	0.285598	-0.47139	0.637376
	CL	-0.234605	0.0592356	-3.96054	7.54549e-05
	renin	-0.293679	0.045014	-6.52417	7.26991e-11
	smoke	-0.787261	0.364719	-2.15854	0.0309167
	drink	4.25498	0.892891	4.7654	1.91932e-06
	fhHTN	1.30492	0.304581	4.28431	1.85535e-05
	sex:drink	-2.07288	0.533584	-3.88482	0.000103264
fhHTN	age	0.211663	0.0150876	14.0289	3.61095e-44
	sex	-2.95957	0.419478	-7.05537	1.87073e-12
	bmi	0.507834	0.0424471	11.9639	1.06767e-32
	whr	27.4238	1.8531	14.7989	6.95064e-49
	albumin	2.69985	0.512143	5.27168	1.38845e-07
	BUN	-0.102484	0.0335233	-3.05709	0.00224266
	creatinine	-0.910141	0.873914	-1.04145	0.297698
	protein	1.50232	0.354115	4.24246	2.23669e-05
	Ca	0.305636	0.264921	1.15369	0.248664
	Na	0.393873	0.062677	6.28417	3.47517e-10
	K	-0.139487	0.28588	-0.48792	0.62562
	CL	-0.238113	0.0592857	-4.01636	5.96642e-05
	renin	-0.291503	0.0450538	-6.4701	1.03918e-10
	smoke	-0.679071	0.364005	-1.86555	0.0621417
	drink	0.943243	0.266946	3.53346	0.000412567
	fhHTN	1.77928	0.98653	1.80357	0.0713375
	sex:fhHTN	-0.28913	0.606989	-0.476335	0.633849
